# Supplementary material for: Exploring rare coding variants in UK biobank: preliminary associations with motor neuron disease
Source: Front Aging Neurosci. 2026 Jan 9;17:1735522. doi: 10.3389/fnagi.2025.1735522 (PMC12827591; doi:10.3389/fnagi.2025.1735522)
Supplement: Supplementary file 1 [file Supplementary_file_1.xlsx]

## Sheet: Sheet1
Supplementary Table 1. Results of gene burden testing for different gene masks of candidate motor neuron disease risk genes.
Gene	Mask	Carrier(%)	Case(%)	Logistic Regression		SKAT
Primary analysis		N = 393,083	N = 663	OR(95%CI)	P	P-SKAT	P-SKAT-O	P-SKATO-ACAT
BLVRB	High confidence PTV	111(0.03%)	3(0.45%)	18.64(7.72-45.02)	7.85e-11	1.38e-15	1.41e-15	2.57e-15
	Missense variants with AlphaMissense > 0.9	183(0.05%)	0(0%)	1.61(0.28-9.25)	0.591	0.992	0.771625	0.984
	Missense variants with AlphaMissense > 0.7	293(0.07%)	0(0%)	1.01(0.98-1.04)	0.492352	0.99971	0.695069	0.998038
	Missense variants with AlphaMissense > 0.56	789(0.2%)	1(0.15%)	1.13(0.34-3.77)	0.847781	0.981569	0.9407	0.983634
	Missense variants with REVEL > 0.7	86(0.02%)	0(0%)	3.43(0.00->100)	0.744616	0.985873	0.870233	0.979116
	Missense variants with REVEL > 0.5	289(0.07%)	1(0.15%)	3.07(0.15-61.90)	0.463894	0.203515	0.32065	0.261143
	Missense variants with CADD > 20	1883(0.48%)	3(0.45%)	1.10(0.01->100)	0.97167	0.655278	0.848612	0.875325
KLHL32	High confidence PTV	67(0.02%)	3(0.45%)	30.80(13.33-71.15)	1.04e-15	1e-14	2.29e-15	1.35e-15
	Missense variants with AlphaMissense > 0.9	212(0.05%)	0(0%)	1.39(0.48-4.09)	0.54478	0.922701	0.701808	0.887012
	Missense variants with AlphaMissense > 0.7	366(0.09%)	0(0%)	0.81(0.49-1.34)	0.405915	0.93049	0.581373	0.878044
	Missense variants with AlphaMissense > 0.56	576(0.15%)	0(0%)	0.51(0.15-1.74)	0.285093	0.970115	0.451701	0.926345
	Missense variants with REVEL > 0.7	155(0.04%)	0(0%)	1.91(0.14-26.57)	0.63162	0.941175	0.776931	0.918182
	Missense variants with REVEL > 0.5	451(0.11%)	0(0%)	0.66(0.25-1.69)	0.383437	0.973698	0.572756	0.942731
	Missense variants with CADD > 20	1800(0.46%)	3(0.45%)	1.15(0.17-7.90)	0.885428	0.163101	0.271276	0.289386
NEK1	High confidence PTV	613(0.16%)	9(1.36%)	9.23(5.29-16.10)	4.77e-15	6.36e-11	6.75e-15	1.39e-14
	Missense variants with AlphaMissense > 0.9	130(0.03%)	4(0.6%)	20.50(9.41-44.62)	2.74956e-14	2.29088e-10	2.98548e-14	2.09657e-13
	Missense variants with AlphaMissense > 0.7	245(0.06%)	4(0.6%)	10.89(4.82-24.62)	9.40089e-09	3.33229e-07	1.02343e-08	3.03917e-08
	Missense variants with AlphaMissense > 0.56	299(0.08%)	4(0.6%)	8.93(3.92-20.35)	1.89355e-07	2.0118e-06	1.48959e-07	3.96342e-07
	Missense variants with REVEL > 0.7	107(0.03%)	3(0.45%)	19.34(8.20-45.58)	1.28655e-11	1.47222e-13	4.80124e-14	7.02881e-14
	Missense variants with REVEL > 0.5	275(0.07%)	4(0.6%)	9.71(4.31-21.86)	4.07622e-08	1.89193e-07	1.639e-08	4.25438e-08
	Missense variants with CADD > 20	3107(0.79%)	6(0.9%)	1.24(0.43-3.59)	0.691081	0.099057	0.174594	0.178497
RIMS2	High confidence PTV	150(0.04%)	3(0.45%)	13.81(5.39-35.41)	4.6e-08	1.8e-14	3.17e-14	4.06e-14
	Missense variants with AlphaMissense > 0.9	-	-	-	-	-	-	-
	Missense variants with AlphaMissense > 0.7	-	-	-	-	-	-	-
	Missense variants with AlphaMissense > 0.56	-	-	-	-	-	-	-
	Missense variants with REVEL > 0.7	-	-	-	-	-	-	-
	Missense variants with REVEL > 0.5	-	-	-	-	-	-	-
	Missense variants with CADD > 20	7266(1.85%)	19(2.87%)	1.60(0.98-2.60)	0.059626	0.189305	0.116581	0.095245
DYDC2	High confidence PTV	100(0.03%)	3(0.45%)	20.68(8.02-53.37)	3.76e-10	6.39e-08	4.18e-10	2.28e-09
	Missense variants with AlphaMissense > 0.9	9(0%)	0(0%)	31.19(0.00->100)	0.890232	0.890232	0.890232	0.890232
	Missense variants with AlphaMissense > 0.7	18(0%)	0(0%)	16.02(0.00->100)	0.851279	0.851279	0.851279	0.851279
	Missense variants with AlphaMissense > 0.56	29(0.01%)	0(0%)	10.04(0.00->100)	0.809525	0.809525	0.809525	0.809525
	Missense variants with REVEL > 0.7	9(0%)	0(0%)	31.19(0.00->100)	0.890232	0.890232	0.890232	0.890232
	Missense variants with REVEL > 0.5	17(0%)	0(0%)	16.93(0.00->100)	0.865212	0.865212	0.865212	0.865212
	Missense variants with CADD > 20	101(0.03%)	0(0%)	2.92(0.02->100)	0.662843	0.982501	0.815552	0.972491
DCBLD1	High confidence PTV	242(0.06%)	4(0.6%)	11.03(5.12-23.77)	9.05e-10	3.36e-08	7.24e-10	5.98e-10
	Missense variants with AlphaMissense > 0.9	45(0.01%)	0(0%)	6.51(0.00->100)	0.773168	0.95575	0.874238	0.943929
	Missense variants with AlphaMissense > 0.7	189(0.05%)	1(0.15%)	4.69(0.46-48.13)	0.192944	0.012448	0.022363	0.020849
	Missense variants with AlphaMissense > 0.56	236(0.06%)	1(0.15%)	3.72(0.32-43.94)	0.290917	0.029713	0.051729	0.048059
	Missense variants with REVEL > 0.7	362(0.09%)	2(0.3%)	4.09(1.05-15.95)	0.042415	0.015269	0.023345	0.016806
	Missense variants with REVEL > 0.5	1242(0.32%)	3(0.45%)	1.67(0.39-7.17)	0.489947	0.352744	0.311213	0.290189
	Missense variants with CADD > 20	1694(0.43%)	4(0.6%)	1.58(0.47-5.33)	0.465	0.382	0.345	0.312
ANXA4	High confidence PTV	168(0.04%)	3(0.45%)	12.34(4.63-32.85)	4.96e-07	1.52e-09	4.1e-09	1.55e-09
	Missense variants with AlphaMissense > 0.9	-	-	-	-	-	-	-
	Missense variants with AlphaMissense > 0.7	-	-	-	-	-	-	-
	Missense variants with AlphaMissense > 0.56	-	-	-	-	-	-	-
	Missense variants with REVEL > 0.7	-	-	-	-	-	-	-
	Missense variants with REVEL > 0.5	758(0.19%)	3(0.45%)	2.74(0.71-10.52)	0.142499	0.089207	0.115066	0.099063
	Missense variants with CADD > 20	2338(0.59%)	4(0.6%)	1.14(0.01-142.44)	0.957	0.174	0.285	0.54
SLC44A3	High confidence PTV	342(0.09%)	4(0.6%)	7.81(3.01-20.26)	2.41e-05	5.66e-09	1.68e-08	9.89e-09
	Missense variants with AlphaMissense > 0.9	556(0.14%)	0(0%)	0.53(0.15-1.94)	0.338566	0.375083	0.41374	0.36572
	Missense variants with AlphaMissense > 0.7	599(0.15%)	0(0%)	0.49(0.12-2.00)	0.322035	0.401087	0.425425	0.378913
	Missense variants with AlphaMissense > 0.56	695(0.18%)	1(0.15%)	1.28(0.04-45.97)	0.893898	0.207752	0.303173	0.353556
	Missense variants with REVEL > 0.7	563(0.14%)	0(0%)	0.52(0.14-1.92)	0.329988	0.387888	0.423003	0.372199
	Missense variants with REVEL > 0.5	612(0.16%)	0(0%)	0.48(0.12-1.99)	0.312662	0.419266	0.423865	0.388105
	Missense variants with CADD > 20	1563(0.4%)	2(0.3%)	0.95(0.76-1.17)	0.616	0.308	0.472	0.402
ATP10A	High confidence PTV	179(0.05%)	3(0.45%)	11.58(4.53-29.58)	3.09e-07	4.16e-08	2.14e-08	2.66e-08
	Missense variants with AlphaMissense > 0.9	447(0.11%)	0(0%)	0.66(0.25-1.74)	0.402055	0.990335	0.58953	0.976412
	Missense variants with AlphaMissense > 0.7	1280(0.33%)	0(0%)	0.23(0.03-1.77)	0.158928	0.954166	0.261979	0.855543
	Missense variants with AlphaMissense > 0.56	2801(0.71%)	3(0.45%)	0.74(0.32-1.68)	0.472032	0.753974	0.682836	0.715772
	Missense variants with REVEL > 0.7	-	-	-	-	-	-	-
	Missense variants with REVEL > 0.5	-	-	-	-	-	-	-
	Missense variants with CADD > 20	6497(1.65%)	14(2.11%)	1.33(0.76-2.30)	0.316	0.279	0.46	0.294
FRAS1	High confidence PTV	643(0.16%)	7(1.06%)	6.94(3.52-13.69)	2.3e-08	3.38e-05	2.44e-08	1.2e-07
	Missense variants with AlphaMissense > 0.9	-	-	-	-	-	-	-
	Missense variants with AlphaMissense > 0.7	-	-	-	-	-	-	-
	Missense variants with AlphaMissense > 0.56	-	-	-	-	-	-	-
	Missense variants with REVEL > 0.7	-	-	-	-	-	-	-
	Missense variants with REVEL > 0.5	24(0.01%)	0(0%)	12.09(0.00->100)	0.815217	0.918668	0.874892	0.908191
	Missense variants with CADD > 20	14849(3.78%)	25(3.77%)	1.02(0.48-2.16)	0.964	0.476	0.723	0.798
COMP	High confidence PTV	282(0.07%)	3(0.45%)	7.36(2.66-20.38)	0.000124	6.99e-09	2.56e-08	1.41e-08
	Missense variants with AlphaMissense > 0.9	297(0.08%)	0(0%)	1.00(0.98-1.01)	0.506078	0.999793	0.70869	0.998195
	Missense variants with AlphaMissense > 0.7	630(0.16%)	0(0%)	0.47(0.10-2.20)	0.337733	0.999989	0.529525	0.998145
	Missense variants with AlphaMissense > 0.56	894(0.23%)	1(0.15%)	0.99(0.96-1.03)	0.699263	0.619458	0.82532	0.685676
	Missense variants with REVEL > 0.7	757(0.19%)	1(0.15%)	1.17(0.09-14.76)	0.901525	0.44221	0.666015	0.655778
	Missense variants with REVEL > 0.5	1302(0.33%)	1(0.15%)	0.68(0.23-2.05)	0.495044	0.784525	0.718615	0.750115
	Missense variants with CADD > 20	2182(0.56%)	1(0.15%)	0.41(0.11-1.52)	0.181	0.776	0.305	0.542
TRIM42	High confidence PTV	655(0.17%)	4(0.6%)	4.08(1.65-10.05)	0.00226	1.77e-08	4.62e-08	4.4e-08
	Missense variants with AlphaMissense > 0.9	214(0.05%)	0(0%)	1.38(0.52-3.69)	0.519077	0.753231	0.664454	0.706907
	Missense variants with AlphaMissense > 0.7	741(0.19%)	2(0.3%)	1.99(0.09-42.16)	0.657556	0.588171	0.770977	0.632596
	Missense variants with AlphaMissense > 0.56	1142(0.29%)	2(0.3%)	1.29(0.00->100)	0.990747	0.797038	0.929214	0.966325
	Missense variants with REVEL > 0.7	-	-	-	-	-	-	-
	Missense variants with REVEL > 0.5	-	-	-	-	-	-	-
	Missense variants with CADD > 20	1948(0.5%)	3(0.45%)	1.06(0.46-2.47)	0.884	0.73	0.911	0.826
ANO4	High confidence PTV	167(0.04%)	3(0.45%)	12.41(4.89-31.52)	1.19e-07	2.91e-07	5.1e-08	1.06e-07
	Missense variants with AlphaMissense > 0.9	449(0.11%)	0(0%)	0.66(0.29-1.51)	0.324629	0.975482	0.504149	0.940595
	Missense variants with AlphaMissense > 0.7	638(0.16%)	0(0%)	0.46(0.12-1.73)	0.253246	0.983235	0.41529	0.951382
	Missense variants with AlphaMissense > 0.56	728(0.19%)	1(0.15%)	1.22(0.44-3.41)	0.704321	0.999709	0.868272	0.998705
	Missense variants with REVEL > 0.7	381(0.1%)	1(0.15%)	2.33(0.11-50.23)	0.589063	0.263354	0.417885	0.352201
	Missense variants with REVEL > 0.5	831(0.21%)	1(0.15%)	1.07(0.69-1.66)	0.768026	0.910729	0.912874	0.919606
	Missense variants with CADD > 20	2742(0.7%)	2(0.3%)	0.54(0.21-1.41)	0.207	1	0.35	0.998
NFX1	High confidence PTV	119(0.03%)	3(0.45%)	17.40(5.61-53.96)	7.62e-07	7.62e-07	7.62e-07	7.62e-07
	Missense variants with AlphaMissense > 0.9	303(0.08%)	1(0.15%)	2.93(0.19-44.20)	0.43746	0.307866	0.459311	0.345035
	Missense variants with AlphaMissense > 0.7	422(0.11%)	1(0.15%)	2.10(0.08-58.71)	0.661269	0.6183	0.787344	0.654621
	Missense variants with AlphaMissense > 0.56	1152(0.29%)	2(0.3%)	1.28(0.00->100)	0.979074	0.917187	0.96273	0.953142
	Missense variants with REVEL > 0.7	318(0.08%)	0(0%)	0.93(0.76-1.13)	0.468877	0.919486	0.642974	0.873077
	Missense variants with REVEL > 0.5	455(0.12%)	0(0%)	0.65(0.25-1.72)	0.38616	0.980408	0.56082	0.955556
	Missense variants with CADD > 20	3668(0.93%)	3(0.45%)	0.56(0.24-1.34)	0.193	0.868	0.318	0.684
CFAP206	High confidence PTV	611(0.16%)	4(0.6%)	4.37(1.57-12.21)	0.00487	2.95e-07	8.29e-07	6.73e-07
	Missense variants with AlphaMissense > 0.9	49(0.01%)	0(0%)	5.99(0.00->100)	0.785746	0.93043	0.862434	0.918112
	Missense variants with AlphaMissense > 0.7	74(0.02%)	0(0%)	3.98(0.00->100)	0.739488	0.944401	0.851146	0.929309
	Missense variants with AlphaMissense > 0.56	148(0.04%)	0(0%)	2.00(0.10-39.09)	0.649093	0.996343	0.817812	0.992878
	Missense variants with REVEL > 0.7	6(0%)	0(0%)	45.59(0.00->100)	0.917684	0.917684	0.917684	0.917684
	Missense variants with REVEL > 0.5	65(0.02%)	0(0%)	4.52(0.00->100)	0.753913	0.926681	0.846055	0.911779
	Missense variants with CADD > 20	1649(0.42%)	2(0.3%)	0.90(0.52-1.55)	0.697	0.896	0.881	0.901
NLRP2	High confidence PTV	972(0.25%)	7(1.06%)	4.58(2.29-9.19)	1.79e-05	1.67e-06	1.28e-06	1.11e-06
	Missense variants with AlphaMissense > 0.9	43(0.01%)	0(0%)	6.81(0.00->100)	0.841181	0.975762	0.914483	0.969478
	Missense variants with AlphaMissense > 0.7	482(0.12%)	0(0%)	0.61(0.23-1.64)	0.330025	0.47167	0.448619	0.430406
	Missense variants with AlphaMissense > 0.56	1069(0.27%)	1(0.15%)	0.83(0.49-1.41)	0.492168	0.466395	0.646416	0.490666
	Missense variants with REVEL > 0.7	-	-	-	-	-	-	-
	Missense variants with REVEL > 0.5	437(0.11%)	1(0.15%)	2.03(0.00->100)	0.90316	0.181436	0.242291	0.29999
	Missense variants with CADD > 20	1258(0.32%)	4(0.6%)	2.12(0.55-8.12)	0.272	0.242	0.384	0.249
CKAP2L	High confidence PTV	258(0.07%)	3(0.45%)	8.04(2.90-22.30)	6.2e-05	1.43e-06	1.92e-06	1.67e-06
	Missense variants with AlphaMissense > 0.9	14(0%)	0(0%)	20.44(0.00->100)	0.882797	0.882797	0.882797	0.882797
	Missense variants with AlphaMissense > 0.7	400(0.1%)	0(0%)	0.74(0.36-1.51)	0.408002	0.990454	0.589884	0.976874
	Missense variants with AlphaMissense > 0.56	628(0.16%)	1(0.15%)	1.41(0.00->100)	0.935062	0.651589	0.840722	0.797417
	Missense variants with REVEL > 0.7	-	-	-	-	-	-	-
	Missense variants with REVEL > 0.5	8(0%)	0(0%)	34.85(0.00->100)	0.92458	0.92458	0.92458	0.92458
	Missense variants with CADD > 20	1122(0.29%)	2(0.3%)	1.32(0.00->100)	0.994	0.57	0.786	0.937
ANGPTL4	High confidence PTV	382(0.1%)	3(0.45%)	5.43(1.68-17.58)	0.00473	7.7e-07	2.46e-06	1.79e-06
	Missense variants with AlphaMissense > 0.9	68(0.02%)	0(0%)	4.33(0.00->100)	0.764356	0.932345	0.853355	0.918506
	Missense variants with AlphaMissense > 0.7	264(0.07%)	0(0%)	1.12(0.82-1.53)	0.480093	0.972469	0.667516	0.949128
	Missense variants with AlphaMissense > 0.56	298(0.08%)	0(0%)	0.99(0.97-1.01)	0.467611	0.980683	0.655849	0.961481
	Missense variants with REVEL > 0.7	318(0.08%)	0(0%)	0.93(0.76-1.13)	0.46744	0.989249	0.662081	0.976656
	Missense variants with REVEL > 0.5	432(0.11%)	0(0%)	0.68(0.28-1.67)	0.404047	0.998325	0.600004	0.995039
	Missense variants with CADD > 20	1716(0.44%)	2(0.3%)	0.86(0.48-1.54)	0.617	0.967	0.798	0.955
Gene	Mask	Carrier(%)	Case(%)	Logistic Regression		SKAT
Sensitivity analysis		N = 390,681	N = 588	OR(95%CI)	P	P-SKAT	P-SKAT-O	P-SKATO-ACAT
BLVRB	High confidence PTV	111(0.03%)	3(0.51%)	20.90(8.85-49.33)	4e-12	1.47e-17	1.49e-17	2.77e-17
	Missense variants with AlphaMissense > 0.9	183(0.05%)	0(0%)	1.81(0.18-17.83)	0.611562	0.993331	0.789028	0.987336
	Missense variants with AlphaMissense > 0.7	292(0.07%)	0(0%)	1.13(0.77-1.66)	0.517127	0.999815	0.720202	0.998247
	Missense variants with AlphaMissense > 0.56	783(0.2%)	1(0.17%)	1.27(0.00->100)	0.94128	0.950699	0.97847	0.964331
	Missense variants with REVEL > 0.7	86(0.02%)	0(0%)	3.84(0.00->100)	0.761826	0.988698	0.882098	0.983231
	Missense variants with REVEL > 0.5	289(0.07%)	1(0.17%)	3.44(0.20-58.08)	0.391122	0.139892	0.226103	0.184817
	Missense variants with CADD > 20	1868(0.48%)	3(0.51%)	1.24(0.11-14.16)	0.860207	0.577171	0.784261	0.707571
KLHL32	High confidence PTV	65(0.02%)	3(0.51%)	35.58(15.82-79.99)	5.63e-18	1.05e-16	1.4e-17	8.26e-18
	Missense variants with AlphaMissense > 0.9	210(0.05%)	0(0%)	1.58(0.31-7.93)	0.580367	0.949322	0.736457	0.923436
	Missense variants with AlphaMissense > 0.7	363(0.09%)	0(0%)	0.91(0.72-1.15)	0.440194	0.956373	0.61977	0.920385
	Missense variants with AlphaMissense > 0.56	570(0.15%)	0(0%)	0.58(0.20-1.68)	0.318015	0.984303	0.494995	0.959626
	Missense variants with REVEL > 0.7	154(0.04%)	0(0%)	2.15(0.07-62.10)	0.65581	0.955562	0.79607	0.93736
	Missense variants with REVEL > 0.5	447(0.11%)	0(0%)	0.74(0.36-1.52)	0.414449	0.983683	0.608761	0.963513
	Missense variants with CADD > 20	1780(0.46%)	3(0.51%)	1.31(0.00->100)	0.935934	0.09116	0.157909	0.394568
NEK1	High confidence PTV	314(0.08%)	4(0.68%)	9.53(4.05-22.42)	2.38e-07	5.36e-07	4.9e-08	1.01e-07
	Missense variants with AlphaMissense > 0.9	129(0.03%)	4(0.68%)	23.15(10.81-49.57)	5.98193e-16	1.53392e-11	6.4683e-16	4.67405e-15
	Missense variants with AlphaMissense > 0.7	243(0.06%)	4(0.68%)	12.31(5.54-27.34)	6.94372e-10	4.40761e-08	7.5193e-10	2.41819e-09
	Missense variants with AlphaMissense > 0.56	297(0.08%)	4(0.68%)	10.08(4.49-22.60)	2.07413e-08	3.47386e-07	1.58902e-08	4.70934e-08
	Missense variants with REVEL > 0.7	105(0.03%)	3(0.51%)	22.09(9.49-51.38)	6.72289e-13	5.04372e-15	1.36179e-15	2.04643e-15
	Missense variants with REVEL > 0.5	274(0.07%)	3(0.51%)	10.96(4.95-4.28)	3.59483e-09	2.43092e-08	1.2983e-09	3.84583e-09
	Missense variants with CADD > 20	3091(0.79%)	5(0.85%)	1.18(0.29-4.85)	0.816426	0.030897	0.057367	0.063949
RIMS2	High confidence PTV	150(0.04%)	3(0.51%)	15.48(6.17-38.82)	5.19e-09	1.59e-16	3.41e-16	3.76e-16
	Missense variants with AlphaMissense > 0.9	-	-	-	-	-	-	-
	Missense variants with AlphaMissense > 0.7	-	-	-	-	-	-	-
	Missense variants with AlphaMissense > 0.56	-	-	-	-	-	-	-
	Missense variants with REVEL > 0.7	-	-	-	-	-	-	-
	Missense variants with REVEL > 0.5	-	-	-	-	-	-	-
	Missense variants with CADD > 20	7219(1.85%)	19(3.23%)	1.81(1.12-2.92)	0.01568	0.066921	0.027837	0.023597
DYDC2	High confidence PTV	99(0.03%)	3(0.51%)	23.42(9.31-58.92)	2.09e-11	8.54e-09	2.31e-11	1.39e-10
	Missense variants with AlphaMissense > 0.9	9(0%)	0(0%)	34.95(0.00->100)	0.896276	0.896276	0.896276	0.896276
	Missense variants with AlphaMissense > 0.7	18(0%)	0(0%)	17.95(0.00->100)	0.858456	0.858456	0.858456	0.858456
	Missense variants with AlphaMissense > 0.56	28(0.01%)	0(0%)	11.65(0.00->100)	0.819487	0.819487	0.819487	0.819487
	Missense variants with REVEL > 0.7	9(0%)	0(0%)	34.95(0.00->100)	0.896276	0.896276	0.896276	0.896276
	Missense variants with REVEL > 0.5	17(0%)	0(0%)	18.98(0.00->100)	0.87229	0.87229	0.87229	0.87229
	Missense variants with CADD > 20	99(0.03%)	0(0%)	3.34(0.01->100)	0.681088	0.985939	0.828806	0.977814
DCBLD1	High confidence PTV	242(0.06%)	4(0.68%)	12.36(5.85-26.12)	4.43e-11	2.64e-09	3.39e-11	2.37e-11
	Missense variants with AlphaMissense > 0.9	44(0.01%)	0(0%)	7.46(0.00->100)	0.782749	0.959649	0.881547	0.948761
	Missense variants with AlphaMissense > 0.7	188(0.05%)	1(0.17%)	5.29(0.55-50.64)	0.14851	0.005911	0.010787	0.010329
	Missense variants with AlphaMissense > 0.56	235(0.06%)	1(0.17%)	4.23(0.40-45.23)	0.232588	0.015955	0.027949	0.026752
	Missense variants with REVEL > 0.7	360(0.09%)	2(0.34%)	4.61(1.21-17.56)	0.025031	0.00746	0.010863	0.008174
	Missense variants with REVEL > 0.5	1233(0.32%)	3(0.51%)	1.89(0.48-7.38)	0.361681	0.238961	0.196183	0.184598
	Missense variants with CADD > 20	1683(0.43%)	4(0.68%)	1.78(0.57-5.56)	0.322536	0.252696	0.207224	0.186508
ANXA4	High confidence PTV	168(0.04%)	3(0.51%)	13.83(5.37-35.60)	5.2e-08	4.62e-11	1.27e-10	4.8e-11
	Missense variants with AlphaMissense > 0.9	-	-	-	-	-	-	-
	Missense variants with AlphaMissense > 0.7	-	-	-	-	-	-	-
	Missense variants with AlphaMissense > 0.56	-	-	-	-	-	-	-
	Missense variants with REVEL > 0.7	-	-	-	-	-	-	-
	Missense variants with REVEL > 0.5	755(0.19%)	2(0.34%)	2.20(0.32-15.10)	0.422706	0.348083	0.461453	0.368437
	Missense variants with CADD > 20	2319(0.59%)	3(0.51%)	1.00(0.99-1.02)	0.822961	0.494245	0.696608	0.628115
SLC44A3	High confidence PTV	337(0.09%)	2(0.34%)	4.93(0.97-25.04)	0.0546	0.00028	0.000541	0.000551
	Missense variants with AlphaMissense > 0.9	551(0.14%)	0(0%)	0.60(0.20-1.82)	0.367415	0.406009	0.447854	0.396213
	Missense variants with AlphaMissense > 0.7	594(0.15%)	0(0%)	0.56(0.16-1.90)	0.350804	0.437083	0.461017	0.413443
	Missense variants with AlphaMissense > 0.56	689(0.18%)	1(0.17%)	1.44(0.00->100)	0.987474	0.200733	0.293469	0.651383
	Missense variants with REVEL > 0.7	558(0.14%)	0(0%)	0.59(0.19-1.81)	0.358823	0.42012	0.458169	0.403996
	Missense variants with REVEL > 0.5	607(0.16%)	0(0%)	0.55(0.16-1.90)	0.341407	0.458462	0.45989	0.425177
	Missense variants with CADD > 20	1555(0.4%)	2(0.34%)	1.07(0.74-1.54)	0.730212	0.291442	0.448951	0.414515
ATP10A	High confidence PTV	179(0.05%)	2(0.34%)	9.26(3.21-26.71)	3.78e-05	3.7e-07	3.82e-07	5.68e-07
	Missense variants with AlphaMissense > 0.9	447(0.11%)	0(0%)	0.74(0.35-1.56)	0.430003	0.993958	0.621078	0.984889
	Missense variants with AlphaMissense > 0.7	1279(0.33%)	0(0%)	0.26(0.04-1.90)	0.183597	0.971048	0.299101	0.910009
	Missense variants with AlphaMissense > 0.56	2793(0.71%)	3(0.51%)	0.83(0.41-1.69)	0.608498	0.735645	0.811291	0.745166
	Missense variants with REVEL > 0.7	-	-	-	-	-	-	-
	Missense variants with REVEL > 0.5	-	-	-	-	-	-	-
	Missense variants with CADD > 20	6466(1.66%)	13(2.21%)	1.39(0.78-2.47)	0.259638	0.193768	0.332871	0.210176
FRAS1	High confidence PTV	638(0.16%)	5(0.85%)	5.74(2.45-13.45)	5.78e-05	0.00124	6.59e-05	0.00016
	Missense variants with AlphaMissense > 0.9	-	-	-	-	-	-	-
	Missense variants with AlphaMissense > 0.7	-	-	-	-	-	-	-
	Missense variants with AlphaMissense > 0.56	-	-	-	-	-	-	-
	Missense variants with REVEL > 0.7	-	-	-	-	-	-	-
	Missense variants with REVEL > 0.5	24(0.01%)	0(0%)	13.55(0.00->100)	0.825265	0.928152	0.882257	0.918483
	Missense variants with CADD > 20	14755(3.78%)	22(3.74%)	1.01(0.00->100)	0.998674	0.325378	0.539936	0.717167
COMP	High confidence PTV	282(0.07%)	3(0.51%)	8.25(3.06-22.20)	2.98e-05	2.14e-10	1.11e-09	4.56e-10
	Missense variants with AlphaMissense > 0.9	296(0.08%)	0(0%)	1.12(0.79-1.59)	0.531037	0.999874	0.733166	0.998318
	Missense variants with AlphaMissense > 0.7	628(0.16%)	0(0%)	0.53(0.13-2.10)	0.365267	0.999995	0.563662	0.998257
	Missense variants with AlphaMissense > 0.56	892(0.23%)	1(0.17%)	1.12(0.51-2.45)	0.784516	0.555543	0.770022	0.66741
	Missense variants with REVEL > 0.7	752(0.19%)	1(0.17%)	1.32(0.00->100)	0.999226	0.360607	0.568895	0.901042
	Missense variants with REVEL > 0.5	1291(0.33%)	1(0.17%)	0.77(0.30-1.95)	0.582422	0.733013	0.79894	0.737214
	Missense variants with CADD > 20	2168(0.55%)	1(0.17%)	0.46(0.13-1.66)	0.234171	0.78652	0.388206	0.613969
TRIM42	High confidence PTV	651(0.17%)	4(0.68%)	4.60(1.87-11.28)	0.000861	1.52e-09	4.35e-09	3.89e-09
	Missense variants with AlphaMissense > 0.9	213(0.05%)	0(0%)	1.55(0.38-6.35)	0.538765	0.777683	0.683148	0.733498
	Missense variants with AlphaMissense > 0.7	737(0.19%)	2(0.34%)	2.25(0.18-28.49)	0.532166	0.48771	0.675629	0.518141
	Missense variants with AlphaMissense > 0.56	1136(0.29%)	2(0.34%)	1.46(0.03-64.12)	0.844919	0.711504	0.879849	0.784657
	Missense variants with REVEL > 0.7	-	-	-	-	-	-	-
	Missense variants with REVEL > 0.5	-	-	-	-	-	-	-
	Missense variants with CADD > 20	1931(0.49%)	3(0.51%)	1.20(0.01-233.38)	0.945034	0.606878	0.823137	0.818119
ANO4	High confidence PTV	166(0.04%)	3(0.51%)	13.99(5.58-35.08)	1.83e-08	6.06e-08	7.56e-09	1.78e-08
	Missense variants with AlphaMissense > 0.9	448(0.11%)	0(0%)	0.74(0.40-1.38)	0.34311	0.975119	0.527111	0.941502
	Missense variants with AlphaMissense > 0.7	637(0.16%)	0(0%)	0.52(0.16-1.68)	0.273633	0.984541	0.443736	0.956227
	Missense variants with AlphaMissense > 0.56	727(0.19%)	1(0.17%)	1.37(0.16-11.98)	0.776391	0.99901	0.907175	0.998716
	Missense variants with REVEL > 0.7	380(0.1%)	1(0.17%)	2.62(0.15-44.50)	0.505286	0.178502	0.294194	0.247844
	Missense variants with REVEL > 0.5	830(0.21%)	1(0.17%)	1.20(0.17-8.51)	0.855749	0.85508	0.957143	0.889772
	Missense variants with CADD > 20	2727(0.7%)	2(0.34%)	0.61(0.25-1.50)	0.278175	0.999977	0.454289	0.997795
NFX1	High confidence PTV	118(0.03%)	3(0.51%)	19.66(6.51-59.38)	1.28e-07	1.28e-07	1.28e-07	1.28e-07
	Missense variants with AlphaMissense > 0.9	301(0.08%)	1(0.17%)	3.31(0.26-41.92)	0.356249	0.223724	0.341213	0.254837
	Missense variants with AlphaMissense > 0.7	420(0.11%)	1(0.17%)	2.37(0.12-46.48)	0.569903	0.482482	0.665434	0.522339
	Missense variants with AlphaMissense > 0.56	1147(0.29%)	1(0.17%)	0.87(0.53-1.42)	0.567181	0.38331	0.52797	0.437814
	Missense variants with REVEL > 0.7	316(0.08%)	0(0%)	1.05(0.91-1.20)	0.498305	0.941045	0.673448	0.904987
	Missense variants with REVEL > 0.5	452(0.12%)	0(0%)	0.73(0.35-1.56)	0.419161	0.987978	0.598893	0.972047
	Missense variants with CADD > 20	3646(0.93%)	2(0.34%)	0.45(0.16-1.27)	0.131369	0.627344	0.222258	0.349168
CFAP206	High confidence PTV	606(0.16%)	4(0.68%)	4.94(1.81-13.48)	0.00182	3.29e-08	1.06e-07	7.5e-08
	Missense variants with AlphaMissense > 0.9	48(0.01%)	0(0%)	6.85(0.00->100)	0.797658	0.936775	0.870344	0.925536
	Missense variants with AlphaMissense > 0.7	73(0.02%)	0(0%)	4.52(0.00->100)	0.753086	0.950071	0.861787	0.936414
	Missense variants with AlphaMissense > 0.56	145(0.04%)	0(0%)	2.28(0.05-98.17)	0.667314	0.990809	0.825984	0.984313
	Missense variants with REVEL > 0.7	6(0%)	0(0%)	51.09(0.00->100)	0.923957	0.923957	0.923957	0.923957
	Missense variants with REVEL > 0.5	64(0.02%)	0(0%)	5.15(0.00->100)	0.766202	0.934435	0.855177	0.920832
	Missense variants with CADD > 20	1643(0.42%)	2(0.34%)	1.01(0.92-1.11)	0.831278	0.818272	0.951696	0.866563
NLRP2	High confidence PTV	963(0.25%)	5(0.85%)	3.80(1.63-8.87)	0.00203	0.000295	0.000409	0.0003
	Missense variants with AlphaMissense > 0.9	43(0.01%)	0(0%)	7.63(0.00->100)	0.852513	0.978909	0.921161	0.973426
	Missense variants with AlphaMissense > 0.7	480(0.12%)	0(0%)	0.69(0.31-1.52)	0.358551	0.512703	0.48309	0.469499
	Missense variants with AlphaMissense > 0.56	1065(0.27%)	1(0.17%)	0.93(0.74-1.18)	0.574675	0.462381	0.641863	0.512092
	Missense variants with REVEL > 0.7	-	-	-	-	-	-	-
	Missense variants with REVEL > 0.5	435(0.11%)	1(0.17%)	2.29(0.00->100)	0.810419	0.172861	0.230735	0.255014
	Missense variants with CADD > 20	1251(0.32%)	4(0.68%)	2.39(0.68-8.44)	0.175192	0.176436	0.258278	0.167802
CKAP2L	High confidence PTV	257(0.07%)	3(0.51%)	9.04(3.32-24.63)	1.63e-05	2.38e-07	3.07e-07	2.71e-07
	Missense variants with AlphaMissense > 0.9	14(0%)	0(0%)	22.90(0.00->100)	0.888632	0.888632	0.888632	0.888632
	Missense variants with AlphaMissense > 0.7	400(0.1%)	0(0%)	0.83(0.52-1.33)	0.434978	0.993481	0.620463	0.983974
	Missense variants with AlphaMissense > 0.56	627(0.16%)	1(0.17%)	1.59(0.00->100)	0.972592	0.572297	0.772159	0.845699
	Missense variants with REVEL > 0.7	-	-	-	-	-	-	-
	Missense variants with REVEL > 0.5	8(0%)	0(0%)	39.06(0.00->100)	0.931553	0.931553	0.931553	0.931553
	Missense variants with CADD > 20	1114(0.29%)	2(0.34%)	1.49(0.02->100)	0.864899	0.473947	0.691209	0.647876
ANGPTL4	High confidence PTV	382(0.1%)	3(0.51%)	6.09(1.94-19.09)	0.00195	7.65e-08	3.04e-07	1.83e-07
	Missense variants with AlphaMissense > 0.9	68(0.02%)	0(0%)	4.85(0.00->100)	0.777412	0.940139	0.862862	0.927639
	Missense variants with AlphaMissense > 0.7	263(0.07%)	0(0%)	1.26(0.64-2.47)	0.50185	0.977491	0.688887	0.958246
	Missense variants with AlphaMissense > 0.56	297(0.08%)	0(0%)	1.12(0.82-1.52)	0.490021	0.984673	0.678441	0.969275
	Missense variants with REVEL > 0.7	317(0.08%)	0(0%)	1.05(0.92-1.19)	0.490934	0.991919	0.68595	0.982337
	Missense variants with REVEL > 0.5	430(0.11%)	0(0%)	0.77(0.40-1.47)	0.430413	0.998902	0.6301	0.996729
	Missense variants with CADD > 20	1700(0.44%)	2(0.34%)	0.98(0.84-1.13)	0.749818	0.933543	0.889737	0.935341
EPHX1	High confidence PTV	235(0.06%)	3(0.51%)	9.89(3.91-25.04)	1.31e-06	2.79e-06	9.49e-07	7.24e-07
	Missense variants with AlphaMissense > 0.9	79(0.02%)	1(0.17%)	12.54(1.95-80.69)	0.007756	0.000147427	0.00022387	0.000239666
	Missense variants with AlphaMissense > 0.7	248(0.06%)	1(0.17%)	4.01(0.36-45.09)	0.260531	0.038176	0.065916	0.057789
	Missense variants with AlphaMissense > 0.56	688(0.18%)	2(0.34%)	2.41(0.40-14.61)	0.337508	0.124176	0.203903	0.160604
	Missense variants with REVEL > 0.7	75(0.02%)	0(0%)	4.40(0.00->100)	0.694443	0.995396	0.851434	0.991798
	Missense variants with REVEL > 0.5	479(0.12%)	0(0%)	0.69(0.30-1.61)	0.393912	0.827086	0.546889	0.745911
	Missense variants with CADD > 20	1584(0.41%)	5(0.85%)	2.31(0.85-6.30)	0.101598	0.028202	0.050541	0.035018
SELENOV	High confidence PTV	228(0.06%)	3(0.51%)	10.20(4.12-25.23)	5.11e-07	2.88e-05	1.1e-06	1.73e-06
	Missense variants with AlphaMissense > 0.9	-	-	-	-	-	-	-
	Missense variants with AlphaMissense > 0.7	-	-	-	-	-	-	-
	Missense variants with AlphaMissense > 0.56	-	-	-	-	-	-	-
	Missense variants with REVEL > 0.7	-	-	-	-	-	-	-
	Missense variants with REVEL > 0.5	19(0%)	0(0%)	17.03(0.00->100)	0.858131	0.858131	0.858131	0.858131
	Missense variants with CADD > 20	477(0.12%)	0(0%)	0.70(0.30-1.62)	0.39827	0.947547	0.582206	0.901318
CDT1	High confidence PTV	226(0.06%)	3(0.51%)	10.29(3.19-33.18)	9.59e-05	1.02e-06	1.17e-06	1.22e-06
	Missense variants with AlphaMissense > 0.9	37(0.01%)	0(0%)	8.85(0.00->100)	0.777188	0.957945	0.878144	0.946566
	Missense variants with AlphaMissense > 0.7	126(0.03%)	0(0%)	2.62(0.05->100)	0.632854	0.996415	0.805144	0.992796
	Missense variants with AlphaMissense > 0.56	167(0.04%)	0(0%)	1.98(0.15-25.49)	0.599571	0.991138	0.774198	0.983338
	Missense variants with REVEL > 0.7	211(0.05%)	1(0.17%)	4.69(0.26-86.19)	0.298026	0.281769	0.340628	0.286257
	Missense variants with REVEL > 0.5	800(0.2%)	1(0.17%)	1.24(0.15-10.13)	0.839125	0.883656	0.952226	0.906093
	Missense variants with CADD > 20	2423(0.62%)	6(1.02%)	1.78(0.64-5.01)	0.272092	0.056567	0.103281	0.089244
ACTN3	High confidence PTV	595(0.15%)	4(0.68%)	5.03(1.99-12.74)	0.000649	9.91e-07	2.35e-06	1.61e-06
	Missense variants with AlphaMissense > 0.9	910(0.23%)	2(0.34%)	1.82(0.34-9.84)	0.484409	0.13911	0.238488	0.205071
	Missense variants with AlphaMissense > 0.7	1745(0.45%)	3(0.51%)	1.33(0.22-8.04)	0.75447	0.247326	0.412172	0.395548
	Missense variants with AlphaMissense > 0.56	2330(0.6%)	4(0.68%)	1.28(0.40-4.09)	0.673411	0.372002	0.579817	0.494763
	Missense variants with REVEL > 0.7	-	-	-	-	-	-	-
	Missense variants with REVEL > 0.5	-	-	-	-	-	-	-
	Missense variants with CADD > 20	7196(1.84%)	14(2.38%)	1.34(0.76-2.36)	0.30983	0.062145	0.115504	0.108712
USP16	High confidence PTV	230(0.06%)	3(0.51%)	10.11(3.89-26.25)	2.03e-06	1.71e-05	2.42e-06	5.05e-06
	Missense variants with AlphaMissense > 0.9	74(0.02%)	0(0%)	4.46(0.00->100)	0.763904	0.954699	0.870494	0.942159
	Missense variants with AlphaMissense > 0.7	175(0.04%)	1(0.17%)	5.68(0.63-51.48)	0.122463	0.027722	0.04307	0.036672
	Missense variants with AlphaMissense > 0.56	223(0.06%)	1(0.17%)	4.46(0.36-55.70)	0.245804	0.069654	0.113674	0.092542
	Missense variants with REVEL > 0.7	19(0%)	1(0.17%)	51.13(10.46->100)	1.17659e-06	1.17659e-06	1.17659e-06	1.17659e-06
	Missense variants with REVEL > 0.5	97(0.02%)	1(0.17%)	10.23(1.35-77.54)	0.024504	0.009552	0.012189	0.011226
	Missense variants with CADD > 20	2020(0.52%)	3(0.51%)	1.15(0.02-75.46)	0.947849	0.062568	0.111849	0.138713
MAJIN	High confidence PTV	309(0.08%)	4(0.68%)	9.69(3.78-24.79)	2.19e-06	2.46e-05	2.46e-06	7.28e-06
	Missense variants with AlphaMissense > 0.9	12(0%)	0(0%)	26.57(0.00->100)	0.816598	0.816598	0.816598	0.816598
	Missense variants with AlphaMissense > 0.7	86(0.02%)	1(0.17%)	11.53(0.85-156.50)	0.066243	0.001461	0.002754	0.0026
	Missense variants with AlphaMissense > 0.56	87(0.02%)	1(0.17%)	11.39(0.84-154.25)	0.067211	0.001525	0.002868	0.002706
	Missense variants with REVEL > 0.7	-	-	-	-	-	-	-
	Missense variants with REVEL > 0.5	35(0.01%)	0(0%)	9.35(0.00->100)	0.797388	0.797216	0.838209	0.79606
	Missense variants with CADD > 20	572(0.15%)	3(0.51%)	4.05(1.14-14.46)	0.031002	0.045288	0.043456	0.033384
